# Supplementary material for: The land snail fauna of Batu Kudik, isolated limestone outcrop near Simunjan, Sarawak, Malaysian Borneo (Mollusca, Gastropoda)
Source: Biodivers Data J. 2024 Feb 16;12:e115556. doi: 10.3897/BDJ.12.e115556 (PMC10892197; doi:10.3897/BDJ.12.e115556)
Supplement: XML Treatment for Plectostoma wallacei kudikense [file BDJ.12.e115556-treatment1.xml]

<!DOCTYPE tp:taxon-treatment
  PUBLIC "-//TaxonX//DTD Taxonomic Treatment Publishing DTD v0 20100105//EN" "tax-treatment-NSO.dtd">
<tp:taxon-treatment xmlns:tp="http://www.plazi.org/taxpub"><tp:treatment-meta><mixed-citation publication-type="journal"><person-group><name><surname>Lee</surname><given-names>Jie Ying</given-names></name><name><surname>Nasir</surname><given-names>Nurul Syafiqah</given-names></name><name><surname>Marzuki</surname><given-names>Mohammad Effendi</given-names></name><name><surname>Vermeulen</surname><given-names>Jaap J.</given-names></name><name><surname>Khalik</surname><given-names>Mohd Zacaery</given-names></name></person-group><article-title>The land snail fauna of Batu Kudik, isolated limestone outcrop near Simunjan, Sarawak, Malaysian Borneo (<tp:taxon-name><tp:taxon-name-part taxon-name-part-type="phylum">Mollusca</tp:taxon-name-part></tp:taxon-name>, <tp:taxon-name><tp:taxon-name-part taxon-name-part-type="class">Gastropoda</tp:taxon-name-part></tp:taxon-name>)</article-title><source>Biodivers Data J</source><day>16</day><month>02</month><year>2024</year><volume>12</volume><pub-id pub-id-type="doi">10.3897/BDJ.12.e115556</pub-id></mixed-citation></tp:treatment-meta><tp:nomenclature><tp:taxon-name>
            <object-id xmlns:xlink="http://www.w3.org/1999/xlink" content-type="arpha" xlink:type="simple">8D13C012-1F29-5EC3-9F59-9492E7C2F422</object-id>
            <tp:taxon-name-part taxon-name-part-type="genus">Plectostoma</tp:taxon-name-part>
            <tp:taxon-name-part taxon-name-part-type="species">wallacei</tp:taxon-name-part>
            <tp:taxon-name-part taxon-name-part-type="subspecies">kudikense</tp:taxon-name-part>
            <object-id xmlns:xlink="http://www.w3.org/1999/xlink" content-type="zoobank" xlink:type="simple" object-id-type="ZooBank">34426B1B-897E-43B6-BEF9-FA15D9C5B546</object-id>
          </tp:taxon-name><tp:taxon-authority>Lee, Nasir, Marzuki, Vermeulen &amp; Khalik, 2023</tp:taxon-authority><tp:taxon-status xmlns:xlink="http://www.w3.org/1999/xlink" xlink:type="simple">n.</tp:taxon-status></tp:nomenclature><tp:treatment-sec sec-type="materials"><title>Materials</title><list list-type="alpha-lower" list-content="occurrences"><list-item><p><bold>Type status:</bold> <named-content xmlns:xlink="http://www.w3.org/1999/xlink" content-type="dwc:typeStatus" xlink:type="simple">Holotype</named-content>. <bold>Occurrence:</bold> catalogNumber: <named-content xmlns:xlink="http://www.w3.org/1999/xlink" content-type="dwc:catalogNumber" xlink:type="simple">MZU.MOL.21.17</named-content>; individualCount: <named-content xmlns:xlink="http://www.w3.org/1999/xlink" content-type="dwc:individualCount" xlink:type="simple">1</named-content>; occurrenceID: <named-content xmlns:xlink="http://www.w3.org/1999/xlink" content-type="dwc:occurrenceID" xlink:type="simple">23E34535-FC8A-593B-942E-A4366A7F872C</named-content>; <bold>Taxon:</bold> family: <named-content xmlns:xlink="http://www.w3.org/1999/xlink" content-type="dwc:family" xlink:type="simple"><tp:taxon-name><tp:taxon-name-part taxon-name-part-type="family">Diplommatinidae</tp:taxon-name-part></tp:taxon-name></named-content>; genus: <named-content xmlns:xlink="http://www.w3.org/1999/xlink" content-type="dwc:genus" xlink:type="simple"><tp:taxon-name><tp:taxon-name-part taxon-name-part-type="genus">Plectostoma</tp:taxon-name-part></tp:taxon-name></named-content>; scientificNameAuthorship: <named-content xmlns:xlink="http://www.w3.org/1999/xlink" content-type="dwc:scientificNameAuthorship" xlink:type="simple">Lee, Nasir, Marzuki, Vermeulen &amp; Khalik, 2023</named-content>; <bold>Location:</bold> country: <named-content xmlns:xlink="http://www.w3.org/1999/xlink" content-type="dwc:country" xlink:type="simple">Malaysia, Sarawak</named-content>; stateProvince: <named-content xmlns:xlink="http://www.w3.org/1999/xlink" content-type="dwc:stateProvince" xlink:type="simple">Samarahan</named-content>; locality: <named-content xmlns:xlink="http://www.w3.org/1999/xlink" content-type="dwc:locality" xlink:type="simple">Batu Kudik, small isolated limestone outcrop near Sungai Simunjan Kiri, approx. 14 miles SE Simunjan</named-content></p></list-item><list-item><p><bold>Type status:</bold> <named-content xmlns:xlink="http://www.w3.org/1999/xlink" content-type="dwc:typeStatus" xlink:type="simple">Paratype</named-content>. <bold>Occurrence:</bold> catalogNumber: <named-content xmlns:xlink="http://www.w3.org/1999/xlink" content-type="dwc:catalogNumber" xlink:type="simple">MZU.MOL.22.05</named-content>; individualCount: <named-content xmlns:xlink="http://www.w3.org/1999/xlink" content-type="dwc:individualCount" xlink:type="simple">18</named-content>; occurrenceID: <named-content xmlns:xlink="http://www.w3.org/1999/xlink" content-type="dwc:occurrenceID" xlink:type="simple">87105945-FEFE-53DE-A2C7-BDF2C6134ED9</named-content>; <bold>Taxon:</bold> family: <named-content xmlns:xlink="http://www.w3.org/1999/xlink" content-type="dwc:family" xlink:type="simple"><tp:taxon-name><tp:taxon-name-part taxon-name-part-type="family">Diplommatinidae</tp:taxon-name-part></tp:taxon-name></named-content>; genus: <named-content xmlns:xlink="http://www.w3.org/1999/xlink" content-type="dwc:genus" xlink:type="simple"><tp:taxon-name><tp:taxon-name-part taxon-name-part-type="genus">Plectostoma</tp:taxon-name-part></tp:taxon-name></named-content>; scientificNameAuthorship: <named-content xmlns:xlink="http://www.w3.org/1999/xlink" content-type="dwc:scientificNameAuthorship" xlink:type="simple">Lee, Nasir, Marzuki, Vermeulen &amp; Khalik, 2023</named-content>; <bold>Location:</bold> country: <named-content xmlns:xlink="http://www.w3.org/1999/xlink" content-type="dwc:country" xlink:type="simple">Malaysia, Sarawak</named-content>; stateProvince: <named-content xmlns:xlink="http://www.w3.org/1999/xlink" content-type="dwc:stateProvince" xlink:type="simple">Samarahan</named-content>; locality: <named-content xmlns:xlink="http://www.w3.org/1999/xlink" content-type="dwc:locality" xlink:type="simple">Batu Kudik, small isolated limestone outcrop near Sungai Simunjan Kiri, approx. 14 miles SE Simunjan</named-content></p></list-item><list-item><p><bold>Type status:</bold> <named-content xmlns:xlink="http://www.w3.org/1999/xlink" content-type="dwc:typeStatus" xlink:type="simple">Paratype</named-content>. <bold>Occurrence:</bold> catalogNumber: <named-content xmlns:xlink="http://www.w3.org/1999/xlink" content-type="dwc:catalogNumber" xlink:type="simple">ME 13360</named-content>; individualCount: <named-content xmlns:xlink="http://www.w3.org/1999/xlink" content-type="dwc:individualCount" xlink:type="simple">13</named-content>; occurrenceID: <named-content xmlns:xlink="http://www.w3.org/1999/xlink" content-type="dwc:occurrenceID" xlink:type="simple">97B4820E-0338-5337-83C4-050FE8F15112</named-content>; <bold>Taxon:</bold> family: <named-content xmlns:xlink="http://www.w3.org/1999/xlink" content-type="dwc:family" xlink:type="simple"><tp:taxon-name><tp:taxon-name-part taxon-name-part-type="family">Diplommatinidae</tp:taxon-name-part></tp:taxon-name></named-content>; genus: <named-content xmlns:xlink="http://www.w3.org/1999/xlink" content-type="dwc:genus" xlink:type="simple"><tp:taxon-name><tp:taxon-name-part taxon-name-part-type="genus">Plectostoma</tp:taxon-name-part></tp:taxon-name></named-content>; scientificNameAuthorship: <named-content xmlns:xlink="http://www.w3.org/1999/xlink" content-type="dwc:scientificNameAuthorship" xlink:type="simple">Lee, Nasir, Marzuki, Vermeulen &amp; Khalik, 2023</named-content>; <bold>Location:</bold> country: <named-content xmlns:xlink="http://www.w3.org/1999/xlink" content-type="dwc:country" xlink:type="simple">Malaysia, Sarawak</named-content>; stateProvince: <named-content xmlns:xlink="http://www.w3.org/1999/xlink" content-type="dwc:stateProvince" xlink:type="simple">Samarahan</named-content>; locality: <named-content xmlns:xlink="http://www.w3.org/1999/xlink" content-type="dwc:locality" xlink:type="simple">Batu Kudik, small isolated limestone outcrop near Sungai Simunjan Kiri, approx. 14 miles SE Simunjan</named-content></p></list-item><list-item><p><bold>Type status:</bold> <named-content xmlns:xlink="http://www.w3.org/1999/xlink" content-type="dwc:typeStatus" xlink:type="simple">Paratype</named-content>. <bold>Occurrence:</bold> catalogNumber: <named-content xmlns:xlink="http://www.w3.org/1999/xlink" content-type="dwc:catalogNumber" xlink:type="simple">ME 13895</named-content>; individualCount: <named-content xmlns:xlink="http://www.w3.org/1999/xlink" content-type="dwc:individualCount" xlink:type="simple">23</named-content>; occurrenceID: <named-content xmlns:xlink="http://www.w3.org/1999/xlink" content-type="dwc:occurrenceID" xlink:type="simple">1942E36B-DD50-5CB5-817F-E4C206B5B5C1</named-content>; <bold>Taxon:</bold> family: <named-content xmlns:xlink="http://www.w3.org/1999/xlink" content-type="dwc:family" xlink:type="simple"><tp:taxon-name><tp:taxon-name-part taxon-name-part-type="family">Diplommatinidae</tp:taxon-name-part></tp:taxon-name></named-content>; genus: <named-content xmlns:xlink="http://www.w3.org/1999/xlink" content-type="dwc:genus" xlink:type="simple"><tp:taxon-name><tp:taxon-name-part taxon-name-part-type="genus">Plectostoma</tp:taxon-name-part></tp:taxon-name></named-content>; scientificNameAuthorship: <named-content xmlns:xlink="http://www.w3.org/1999/xlink" content-type="dwc:scientificNameAuthorship" xlink:type="simple">Lee, Nasir, Marzuki, Vermeulen &amp; Khalik, 2023</named-content>; <bold>Location:</bold> country: <named-content xmlns:xlink="http://www.w3.org/1999/xlink" content-type="dwc:country" xlink:type="simple">Malaysia, Sarawak</named-content>; stateProvince: <named-content xmlns:xlink="http://www.w3.org/1999/xlink" content-type="dwc:stateProvince" xlink:type="simple">Samarahan</named-content>; locality: <named-content xmlns:xlink="http://www.w3.org/1999/xlink" content-type="dwc:locality" xlink:type="simple">Batu Kudik, small isolated limestone outcrop near Sungai Simunjan Kiri, approx. 14 miles SE Simunjan</named-content></p></list-item><list-item><p><bold>Type status:</bold> <named-content xmlns:xlink="http://www.w3.org/1999/xlink" content-type="dwc:typeStatus" xlink:type="simple">Other material</named-content>. <bold>Occurrence:</bold> catalogNumber: <named-content xmlns:xlink="http://www.w3.org/1999/xlink" content-type="dwc:catalogNumber" xlink:type="simple">MZU.MOL.21.20</named-content>; individualCount: <named-content xmlns:xlink="http://www.w3.org/1999/xlink" content-type="dwc:individualCount" xlink:type="simple">1773</named-content>; occurrenceID: <named-content xmlns:xlink="http://www.w3.org/1999/xlink" content-type="dwc:occurrenceID" xlink:type="simple">EA7B72FA-229B-5865-ADCB-C420F3C288B7</named-content>; <bold>Taxon:</bold> family: <named-content xmlns:xlink="http://www.w3.org/1999/xlink" content-type="dwc:family" xlink:type="simple"><tp:taxon-name><tp:taxon-name-part taxon-name-part-type="family">Diplommatinidae</tp:taxon-name-part></tp:taxon-name></named-content>; genus: <named-content xmlns:xlink="http://www.w3.org/1999/xlink" content-type="dwc:genus" xlink:type="simple"><tp:taxon-name><tp:taxon-name-part taxon-name-part-type="genus">Plectostoma</tp:taxon-name-part></tp:taxon-name></named-content>; scientificNameAuthorship: <named-content xmlns:xlink="http://www.w3.org/1999/xlink" content-type="dwc:scientificNameAuthorship" xlink:type="simple">Lee, Nasir, Marzuki, Vermeulen &amp; Khalik, 2023</named-content>; <bold>Location:</bold> country: <named-content xmlns:xlink="http://www.w3.org/1999/xlink" content-type="dwc:country" xlink:type="simple">Malaysia, Sarawak</named-content>; stateProvince: <named-content xmlns:xlink="http://www.w3.org/1999/xlink" content-type="dwc:stateProvince" xlink:type="simple">Samarahan</named-content>; locality: <named-content xmlns:xlink="http://www.w3.org/1999/xlink" content-type="dwc:locality" xlink:type="simple">Batu Kudik, small isolated limestone outcrop near Sungai Simunjan Kiri, approx. 14 miles SE Simunjan</named-content></p></list-item></list></tp:treatment-sec><tp:treatment-sec sec-type="Description"><title>Description</title><p>Shell: spire conical with slightly convex sides. Apex is not or slightly oblique. Whorls 6 ½, convex; last whorl rounded or slightly angular at the periphery. Tuba free from the spire, abruptly narrowed towards the constriction, rounded below. Teleoconch: radial ribs on the spire are rather closely spaced (6 ribs/0.5 mm on penultimate whorl), slightly sinuous, often with a shallowly concave projection halfway, abrading to a not or slightly sinuous scar; those on the tuba widely spaced (6-12 ribs/0.5 mm half-way), not or hardly sinuous below (Fig. <xref ref-type="fig" rid="F10620743">3</xref>). Spiral striation present, distinct. Aperture: hardly tilted with regard to the coiling axis, circular to elliptic peristome simple or inconspicuous double, distant from the spire; outer peristome hardly spreading beyond the inner; inner peristome not protruding from the outer, widely spreading. Umbilicus: open, narrow, deep, 0.14-0.17 mm across. Dimensions: spire height 2.39-2.63 mm; spire width 1.49-1.64 mm, shell width (including tuba) 2.49-2.99 mm; aperture height 1.19-1.37 mm and aperture width 1.05-1.29 mm. Holotype dimensions: spire height 2.55 mm; spire width 1.57 mm, shell width (including tuba) 2.89 mm; aperture height 1.37 mm and aperture width 1.29 mm.</p></tp:treatment-sec><tp:treatment-sec sec-type="Diagnosis"><title>Diagnosis</title><p><italic><tp:taxon-name><tp:taxon-name-part taxon-name-part-type="genus" reg="Plectostoma">Plectostoma</tp:taxon-name-part><tp:taxon-name-part taxon-name-part-type="species" reg="wallacei">wallacei</tp:taxon-name-part><tp:taxon-name-part taxon-name-part-type="subspecies" reg="kudikense">kudikense</tp:taxon-name-part></tp:taxon-name></italic> (Figs <xref ref-type="fig" rid="F10620716">4</xref>, <xref ref-type="fig" rid="F10620725">5</xref>), is different from the type subspecies together with other two known subspecies by having a shell with tuba free from the spire, simple or inconspicuous double peristome and constriction with a transverse palatalis, an oblique palatalis and a knob-shaped parietalis without longitudinal palatalis. Interestingly, the oblique palatalis is absent in most Bornean diplommatinids species and observed only in <italic><tp:taxon-name><tp:taxon-name-part taxon-name-part-type="genus" reg="Plectostoma">Plectostoma</tp:taxon-name-part><tp:taxon-name-part taxon-name-part-type="species" reg="wallacei">wallacei</tp:taxon-name-part><tp:taxon-name-part taxon-name-part-type="subspecies" reg="kudikense">kudikense</tp:taxon-name-part></tp:taxon-name></italic> and <italic><tp:taxon-name><tp:taxon-name-part taxon-name-part-type="genus" reg="Moussonia">Moussonia</tp:taxon-name-part><tp:taxon-name-part taxon-name-part-type="species" reg="isseli">isseli</tp:taxon-name-part></tp:taxon-name></italic> (<xref ref-type="bibr" rid="B10565231">Godwin-Austen 1889</xref>).</p></tp:treatment-sec><tp:treatment-sec sec-type="Etymology"><title>Etymology</title><p>The specific epithet <italic><tp:taxon-name><tp:taxon-name-part taxon-name-part-type="genus" reg="Plectostoma"/><tp:taxon-name-part taxon-name-part-type="species" reg="kudikense">kudikense</tp:taxon-name-part></tp:taxon-name></italic> is in reference to the type locality, Batu Kudik.</p></tp:treatment-sec><tp:treatment-sec sec-type="Distribution"><title>Distribution</title><p>Known to be only endemic to Batu Kudik.</p></tp:treatment-sec><tp:treatment-sec sec-type="Ecology"><title>Ecology</title><p>Living snails were observed on the wet limestone wall surfaces covered with mosses and lichens inside the collapsed cave. The representative is shown in Fig. <xref ref-type="fig" rid="F10617496">6</xref>.</p></tp:treatment-sec><tp:treatment-sec><!--Section generated to contain objects referenced in tp:taxon-treatment.--><fig-group id="F10620743" position="float" orientation="portrait"><caption><p><italic><tp:taxon-name><tp:taxon-name-part taxon-name-part-type="genus" reg="Plectostoma">Plectostoma</tp:taxon-name-part><tp:taxon-name-part taxon-name-part-type="species" reg="wallacei">wallacei</tp:taxon-name-part><tp:taxon-name-part taxon-name-part-type="subspecies" reg="kudikense">kudikense</tp:taxon-name-part></tp:taxon-name></italic> subsp. nov. Paratypes (ME 13360). a-f showing the shell variation amongst the population. Scale = 1 mm.</p></caption><fig id="F10620748" position="float" orientation="portrait"><object-id xmlns:xlink="http://www.w3.org/1999/xlink" content-type="arpha" xlink:type="simple">D4AF94E9-D039-5577-8D9F-B874FCC381AE</object-id><object-id xmlns:xlink="http://www.w3.org/1999/xlink" content-type="doi" xlink:type="simple">10.3897/BDJ.12.e115556.figure3a</object-id><label>Figure 3a.</label><graphic xmlns:xlink="http://www.w3.org/1999/xlink" xlink:href="bdj-12-e115556-g003_a.png" xlink:type="simple" position="float" orientation="portrait" id="oo_927997.png"><uri content-type="original_file" xlink:type="simple">https://binary.pensoft.net/fig/927997</uri></graphic></fig><fig id="F10620749" position="float" orientation="portrait"><object-id xmlns:xlink="http://www.w3.org/1999/xlink" content-type="arpha" xlink:type="simple">26E19CB2-C0D2-5AE7-9596-4C7151775315</object-id><object-id xmlns:xlink="http://www.w3.org/1999/xlink" content-type="doi" xlink:type="simple">10.3897/BDJ.12.e115556.figure3b</object-id><label>Figure 3b.</label><graphic xmlns:xlink="http://www.w3.org/1999/xlink" xlink:href="bdj-12-e115556-g003_b.png" xlink:type="simple" position="float" orientation="portrait" id="oo_927707.png"><uri content-type="original_file" xlink:type="simple">https://binary.pensoft.net/fig/927707</uri></graphic></fig><fig id="F10620750" position="float" orientation="portrait"><object-id xmlns:xlink="http://www.w3.org/1999/xlink" content-type="arpha" xlink:type="simple">34F0B334-5739-5121-B292-6AE31AB78C52</object-id><object-id xmlns:xlink="http://www.w3.org/1999/xlink" content-type="doi" xlink:type="simple">10.3897/BDJ.12.e115556.figure3c</object-id><label>Figure 3c.</label><graphic xmlns:xlink="http://www.w3.org/1999/xlink" xlink:href="bdj-12-e115556-g003_c.png" xlink:type="simple" position="float" orientation="portrait" id="oo_927999.png"><uri content-type="original_file" xlink:type="simple">https://binary.pensoft.net/fig/927999</uri></graphic></fig><fig id="F10620751" position="float" orientation="portrait"><object-id xmlns:xlink="http://www.w3.org/1999/xlink" content-type="arpha" xlink:type="simple">EF43F927-AF94-56AD-B1B8-098678D63BA9</object-id><object-id xmlns:xlink="http://www.w3.org/1999/xlink" content-type="doi" xlink:type="simple">10.3897/BDJ.12.e115556.figure3d</object-id><label>Figure 3d.</label><graphic xmlns:xlink="http://www.w3.org/1999/xlink" xlink:href="bdj-12-e115556-g003_d.png" xlink:type="simple" position="float" orientation="portrait" id="oo_927988.png"><uri content-type="original_file" xlink:type="simple">https://binary.pensoft.net/fig/927988</uri></graphic></fig><fig id="F10620752" position="float" orientation="portrait"><object-id xmlns:xlink="http://www.w3.org/1999/xlink" content-type="arpha" xlink:type="simple">5DA926C5-1BD1-50F5-8373-981E8F95143C</object-id><object-id xmlns:xlink="http://www.w3.org/1999/xlink" content-type="doi" xlink:type="simple">10.3897/BDJ.12.e115556.figure3e</object-id><label>Figure 3e.</label><graphic xmlns:xlink="http://www.w3.org/1999/xlink" xlink:href="bdj-12-e115556-g003_e.png" xlink:type="simple" position="float" orientation="portrait" id="oo_927980.png"><uri content-type="original_file" xlink:type="simple">https://binary.pensoft.net/fig/927980</uri></graphic></fig><fig id="F10620753" position="float" orientation="portrait"><object-id xmlns:xlink="http://www.w3.org/1999/xlink" content-type="arpha" xlink:type="simple">2033977E-E00F-563D-88D4-B28C654E50E5</object-id><object-id xmlns:xlink="http://www.w3.org/1999/xlink" content-type="doi" xlink:type="simple">10.3897/BDJ.12.e115556.figure3f</object-id><label>Figure 3f.</label><graphic xmlns:xlink="http://www.w3.org/1999/xlink" xlink:href="bdj-12-e115556-g003_f.png" xlink:type="simple" position="float" orientation="portrait" id="oo_927996.png"><uri content-type="original_file" xlink:type="simple">https://binary.pensoft.net/fig/927996</uri></graphic></fig></fig-group><fig-group id="F10620716" position="float" orientation="portrait"><caption><p><italic><tp:taxon-name><tp:taxon-name-part taxon-name-part-type="genus" reg="Plectostoma">Plectostoma</tp:taxon-name-part><tp:taxon-name-part taxon-name-part-type="species" reg="wallacei">wallacei</tp:taxon-name-part><tp:taxon-name-part taxon-name-part-type="subspecies" reg="kudikense">kudikense</tp:taxon-name-part></tp:taxon-name></italic> subsp. nov. Paratype (ME 13360). Scanning Electron Microscope images showing detailed characters of the shell.</p></caption><fig id="F10620721" position="float" orientation="portrait"><object-id xmlns:xlink="http://www.w3.org/1999/xlink" content-type="arpha" xlink:type="simple">CF0822CD-7DBD-533E-AC93-6E8AD3AC6358</object-id><object-id xmlns:xlink="http://www.w3.org/1999/xlink" content-type="doi" xlink:type="simple">10.3897/BDJ.12.e115556.figure4a</object-id><label>Figure 4a.</label><caption><p>Posterior view at 30x magnification;</p></caption><graphic xmlns:xlink="http://www.w3.org/1999/xlink" xlink:href="bdj-12-e115556-g004_a.png" xlink:type="simple" position="float" orientation="portrait" id="oo_927636.png"><uri content-type="original_file" xlink:type="simple">https://binary.pensoft.net/fig/927636</uri></graphic></fig><fig id="F10620722" position="float" orientation="portrait"><object-id xmlns:xlink="http://www.w3.org/1999/xlink" content-type="arpha" xlink:type="simple">C3C3832A-8F73-5DB1-ABF0-B85693ACA087</object-id><object-id xmlns:xlink="http://www.w3.org/1999/xlink" content-type="doi" xlink:type="simple">10.3897/BDJ.12.e115556.figure4b</object-id><label>Figure 4b.</label><caption><p>The shell tuba at 55x magnification;</p></caption><graphic xmlns:xlink="http://www.w3.org/1999/xlink" xlink:href="bdj-12-e115556-g004_b.png" xlink:type="simple" position="float" orientation="portrait" id="oo_927637.png"><uri content-type="original_file" xlink:type="simple">https://binary.pensoft.net/fig/927637</uri></graphic></fig><fig id="F10620723" position="float" orientation="portrait"><object-id xmlns:xlink="http://www.w3.org/1999/xlink" content-type="arpha" xlink:type="simple">E8A6C2C6-EBB4-5FF9-9E1F-BEEB4AC83FC5</object-id><object-id xmlns:xlink="http://www.w3.org/1999/xlink" content-type="doi" xlink:type="simple">10.3897/BDJ.12.e115556.figure4c</object-id><label>Figure 4c.</label><caption><p>The shell tuba at 100x magnification;</p></caption><graphic xmlns:xlink="http://www.w3.org/1999/xlink" xlink:href="bdj-12-e115556-g004_c.png" xlink:type="simple" position="float" orientation="portrait" id="oo_927639.png"><uri content-type="original_file" xlink:type="simple">https://binary.pensoft.net/fig/927639</uri></graphic></fig><fig id="F10620724" position="float" orientation="portrait"><object-id xmlns:xlink="http://www.w3.org/1999/xlink" content-type="arpha" xlink:type="simple">345CC609-906F-5725-BC26-9EC7EFA6D0BC</object-id><object-id xmlns:xlink="http://www.w3.org/1999/xlink" content-type="doi" xlink:type="simple">10.3897/BDJ.12.e115556.figure4d</object-id><label>Figure 4d.</label><caption><p>The shell tuba at 600x magnification.</p></caption><graphic xmlns:xlink="http://www.w3.org/1999/xlink" xlink:href="bdj-12-e115556-g004_d.png" xlink:type="simple" position="float" orientation="portrait" id="oo_928706.png"><uri content-type="original_file" xlink:type="simple">https://binary.pensoft.net/fig/928706</uri></graphic></fig></fig-group><fig-group id="F10620725" position="float" orientation="portrait"><caption><p><italic><tp:taxon-name><tp:taxon-name-part taxon-name-part-type="genus" reg="Plectostoma">Plectostoma</tp:taxon-name-part><tp:taxon-name-part taxon-name-part-type="species" reg="wallacei">wallacei</tp:taxon-name-part><tp:taxon-name-part taxon-name-part-type="subspecies" reg="kudikense">kudikense</tp:taxon-name-part></tp:taxon-name></italic> subsp. nov. Paratype (ME 13360). Scanning Electron Microscope images showing detailed characters of the shell.</p></caption><fig id="F10620730" position="float" orientation="portrait"><object-id xmlns:xlink="http://www.w3.org/1999/xlink" content-type="arpha" xlink:type="simple">BD844099-9CB7-59F0-A316-57A848D4DACE</object-id><object-id xmlns:xlink="http://www.w3.org/1999/xlink" content-type="doi" xlink:type="simple">10.3897/BDJ.12.e115556.figure5a</object-id><label>Figure 5a.</label><caption><p>Apertural view at 30x magnification;</p></caption><graphic xmlns:xlink="http://www.w3.org/1999/xlink" xlink:href="bdj-12-e115556-g005_a.png" xlink:type="simple" position="float" orientation="portrait" id="oo_927654.png"><uri content-type="original_file" xlink:type="simple">https://binary.pensoft.net/fig/927654</uri></graphic></fig><fig id="F10620731" position="float" orientation="portrait"><object-id xmlns:xlink="http://www.w3.org/1999/xlink" content-type="arpha" xlink:type="simple">2C810AF3-98A8-541E-AA2B-52B4F29A4B7C</object-id><object-id xmlns:xlink="http://www.w3.org/1999/xlink" content-type="doi" xlink:type="simple">10.3897/BDJ.12.e115556.figure5b</object-id><label>Figure 5b.</label><caption><p>Enlargement of apertural view at 90x magnification;</p></caption><graphic xmlns:xlink="http://www.w3.org/1999/xlink" xlink:href="bdj-12-e115556-g005_b.png" xlink:type="simple" position="float" orientation="portrait" id="oo_927655.png"><uri content-type="original_file" xlink:type="simple">https://binary.pensoft.net/fig/927655</uri></graphic></fig><fig id="F10620732" position="float" orientation="portrait"><object-id xmlns:xlink="http://www.w3.org/1999/xlink" content-type="arpha" xlink:type="simple">D280F193-54ED-5DBB-8481-8F820FD3C2C0</object-id><object-id xmlns:xlink="http://www.w3.org/1999/xlink" content-type="doi" xlink:type="simple">10.3897/BDJ.12.e115556.figure5c</object-id><label>Figure 5c.</label><caption><p>Apical view at 30x magnification;</p></caption><graphic xmlns:xlink="http://www.w3.org/1999/xlink" xlink:href="bdj-12-e115556-g005_c.png" xlink:type="simple" position="float" orientation="portrait" id="oo_928741.png"><uri content-type="original_file" xlink:type="simple">https://binary.pensoft.net/fig/928741</uri></graphic></fig><fig id="F10620733" position="float" orientation="portrait"><object-id xmlns:xlink="http://www.w3.org/1999/xlink" content-type="arpha" xlink:type="simple">9FF29CCC-3111-53EA-82E8-9837F9B5352C</object-id><object-id xmlns:xlink="http://www.w3.org/1999/xlink" content-type="doi" xlink:type="simple">10.3897/BDJ.12.e115556.figure5d</object-id><label>Figure 5d.</label><caption><p>Basal view at 30x magnification.</p></caption><graphic xmlns:xlink="http://www.w3.org/1999/xlink" xlink:href="bdj-12-e115556-g005_d.png" xlink:type="simple" position="float" orientation="portrait" id="oo_928742.png"><uri content-type="original_file" xlink:type="simple">https://binary.pensoft.net/fig/928742</uri></graphic></fig></fig-group><fig id="F10617496" position="float" orientation="portrait"><object-id xmlns:xlink="http://www.w3.org/1999/xlink" content-type="arpha" xlink:type="simple">429A6EBD-7E8C-52FA-866F-F343F521CA10</object-id><object-id xmlns:xlink="http://www.w3.org/1999/xlink" content-type="doi" xlink:type="simple">10.3897/BDJ.12.e115556.figure6</object-id><label>Figure 6.</label><caption><p>Apertural, posterial, umbilical and apical views of <italic><tp:taxon-name><tp:taxon-name-part taxon-name-part-type="genus" reg="Plectostoma">Plectostoma</tp:taxon-name-part><tp:taxon-name-part taxon-name-part-type="species" reg="wallacei">wallacei</tp:taxon-name-part><tp:taxon-name-part taxon-name-part-type="subspecies" reg="kudikense">kudikense</tp:taxon-name-part></tp:taxon-name></italic> subsp. nov. Holotype (MZU.MOL.21.17). Scale = 1 mm.</p></caption><graphic xmlns:xlink="http://www.w3.org/1999/xlink" xlink:href="bdj-12-e115556-g006.png" position="float" id="oo_949223.png" orientation="portrait" xlink:type="simple"><uri content-type="original_file" xlink:type="simple">https://binary.pensoft.net/fig/949223</uri></graphic></fig></tp:treatment-sec><ref-list><ref id="B10565231"><element-citation xmlns:xlink="http://www.w3.org/1999/xlink" publication-type="article" xlink:type="simple"><person-group person-group-type="author"><name name-style="western"><surname>Godwin-Austen</surname><given-names>H. H.</given-names></name></person-group><year>1889</year><article-title>On a collection of land-shells made in Borneo by Mr. A. Everett, with descriptions of supposed new species – Part I. <tp:taxon-name><tp:taxon-name-part taxon-name-part-type="superfamily">Cyclostomacea</tp:taxon-name-part></tp:taxon-name>.</article-title><source>Proceedings of the Zoo­logical Society of London</source><volume>1889</volume><fpage>332</fpage><lpage>355</lpage></element-citation></ref></ref-list></tp:taxon-treatment>
