# Supplementary material for: The land snail fauna of Batu Kudik, isolated limestone outcrop near Simunjan, Sarawak, Malaysian Borneo (Mollusca, Gastropoda)
Source: Biodivers Data J. 2024 Feb 16;12:e115556. doi: 10.3897/BDJ.12.e115556 (PMC10892197; doi:10.3897/BDJ.12.e115556)
Supplement: XML Treatment for Diplommatina onyx [file BDJ.12.e115556-treatment6.xml]

<!DOCTYPE tp:taxon-treatment
  PUBLIC "-//TaxonX//DTD Taxonomic Treatment Publishing DTD v0 20100105//EN" "tax-treatment-NSO.dtd">
<tp:taxon-treatment xmlns:tp="http://www.plazi.org/taxpub"><tp:treatment-meta><mixed-citation publication-type="journal"><person-group><name><surname>Lee</surname><given-names>Jie Ying</given-names></name><name><surname>Nasir</surname><given-names>Nurul Syafiqah</given-names></name><name><surname>Marzuki</surname><given-names>Mohammad Effendi</given-names></name><name><surname>Vermeulen</surname><given-names>Jaap J.</given-names></name><name><surname>Khalik</surname><given-names>Mohd Zacaery</given-names></name></person-group><article-title>The land snail fauna of Batu Kudik, isolated limestone outcrop near Simunjan, Sarawak, Malaysian Borneo (<tp:taxon-name><tp:taxon-name-part taxon-name-part-type="phylum">Mollusca</tp:taxon-name-part></tp:taxon-name>, <tp:taxon-name><tp:taxon-name-part taxon-name-part-type="class">Gastropoda</tp:taxon-name-part></tp:taxon-name>)</article-title><source>Biodivers Data J</source><day>16</day><month>02</month><year>2024</year><volume>12</volume><pub-id pub-id-type="doi">10.3897/BDJ.12.e115556</pub-id></mixed-citation></tp:treatment-meta><tp:nomenclature><tp:taxon-name>
              <object-id xmlns:xlink="http://www.w3.org/1999/xlink" content-type="arpha" xlink:type="simple">AB991BBF-25A3-5B1C-B4DE-486D573BA9FC</object-id>
              <tp:taxon-name-part taxon-name-part-type="genus">Diplommatina</tp:taxon-name-part>
              <tp:taxon-name-part taxon-name-part-type="species">onyx</tp:taxon-name-part>
            </tp:taxon-name><tp:taxon-authority>Fulton, 1901</tp:taxon-authority></tp:nomenclature><tp:treatment-sec sec-type="materials"><title>Materials</title><list list-type="alpha-lower" list-content="occurrences"><list-item><p><bold>Type status:</bold> <named-content xmlns:xlink="http://www.w3.org/1999/xlink" content-type="dwc:typeStatus" xlink:type="simple">Other material</named-content>. <bold>Occurrence:</bold> catalogNumber: <named-content xmlns:xlink="http://www.w3.org/1999/xlink" content-type="dwc:catalogNumber" xlink:type="simple">MZU.MOL.22.193</named-content>; individualCount: <named-content xmlns:xlink="http://www.w3.org/1999/xlink" content-type="dwc:individualCount" xlink:type="simple">1</named-content>; occurrenceID: <named-content xmlns:xlink="http://www.w3.org/1999/xlink" content-type="dwc:occurrenceID" xlink:type="simple">1810A537-0BF5-5E71-848D-F06FCC9DE7E1</named-content>; <bold>Taxon:</bold> family: <named-content xmlns:xlink="http://www.w3.org/1999/xlink" content-type="dwc:family" xlink:type="simple"><tp:taxon-name><tp:taxon-name-part taxon-name-part-type="family">Diplommatinidae</tp:taxon-name-part></tp:taxon-name></named-content>; genus: <named-content xmlns:xlink="http://www.w3.org/1999/xlink" content-type="dwc:genus" xlink:type="simple"><tp:taxon-name><tp:taxon-name-part taxon-name-part-type="genus">Diplommatina</tp:taxon-name-part></tp:taxon-name></named-content>; scientificNameAuthorship: <named-content xmlns:xlink="http://www.w3.org/1999/xlink" content-type="dwc:scientificNameAuthorship" xlink:type="simple">Fulton, 1901</named-content>; <bold>Location:</bold> locality: <named-content xmlns:xlink="http://www.w3.org/1999/xlink" content-type="dwc:locality" xlink:type="simple">Batu Kudik, Simunjan, Sarawak</named-content></p></list-item></list></tp:treatment-sec><tp:treatment-sec sec-type="Distribution"><title>Distribution</title><p>Sarawak: Kuching, Serian, Samarahan and Miri Divisions (<xref ref-type="bibr" rid="B10565222">Fulton 1901</xref>; <xref ref-type="bibr" rid="B10565520">Vermeulen 1993</xref>; <xref ref-type="bibr" rid="B10565373">Marzuki et al. 2021</xref>). Endemic to Sarawak.</p></tp:treatment-sec><tp:treatment-sec sec-type="Notes"><title>Notes</title><p>Only dry shells were found during the surveys. The representative is shown in Fig. <xref ref-type="fig" rid="F10618469">11</xref>. The identification of the species was based on the original description by <xref ref-type="bibr" rid="B10565222">Fulton (1901)</xref>, species description by <xref ref-type="bibr" rid="B10565520">Vermeulen (1993)</xref> and <xref ref-type="bibr" rid="B10565373">Marzuki et al. (2021)</xref>. Holotype, not seen (BMNH 1901.12.9.93.).</p></tp:treatment-sec><tp:treatment-sec><!--Section generated to contain objects referenced in tp:taxon-treatment.--><fig id="F10618469" position="float" orientation="portrait"><object-id xmlns:xlink="http://www.w3.org/1999/xlink" content-type="arpha" xlink:type="simple">4323CBA6-8E7B-5859-98B2-65867C7C327E</object-id><object-id xmlns:xlink="http://www.w3.org/1999/xlink" content-type="doi" xlink:type="simple">10.3897/BDJ.12.e115556.figure11</object-id><label>Figure 11.</label><caption><p>Apertural, posterial, umbilical and apical views of <italic><tp:taxon-name><tp:taxon-name-part taxon-name-part-type="genus" reg="Diplommatina">Diplommatina</tp:taxon-name-part><tp:taxon-name-part taxon-name-part-type="species" reg="onyx">onyx</tp:taxon-name-part></tp:taxon-name></italic> (MZU.MOL.22.193). Scale = 1 mm.</p></caption><graphic xmlns:xlink="http://www.w3.org/1999/xlink" xlink:href="bdj-12-e115556-g011.png" position="float" id="oo_957111.png" orientation="portrait" xlink:type="simple"><uri content-type="original_file" xlink:type="simple">https://binary.pensoft.net/fig/957111</uri></graphic></fig></tp:treatment-sec><ref-list><ref id="B10565222"><element-citation xmlns:xlink="http://www.w3.org/1999/xlink" publication-type="article" xlink:type="simple"><person-group person-group-type="author"><name name-style="western"><surname>Fulton</surname><given-names>H.</given-names></name></person-group><year>1901</year><article-title>Descriptions of some supposed new species of <italic><tp:taxon-name><tp:taxon-name-part taxon-name-part-type="genus" reg="Diplommatina">Diplommatina</tp:taxon-name-part></tp:taxon-name></italic>, <italic><tp:taxon-name><tp:taxon-name-part taxon-name-part-type="genus" reg="Opisthostoma">Opisthostoma</tp:taxon-name-part></tp:taxon-name></italic>, and a new variety of <italic><tp:taxon-name><tp:taxon-name-part taxon-name-part-type="genus" reg="Alycaeus">Alycaeus</tp:taxon-name-part></tp:taxon-name></italic> from N. Borneo, Banguey Islands, and Darjeeling.</article-title><source>The Annals and Magazine of Natural History including Zoology, Botany, and Geology</source><volume>7</volume><issue>8</issue><fpage>242</fpage><lpage>245</lpage><pub-id pub-id-type="doi">10.1080/03745480109442915</pub-id></element-citation></ref><ref id="B10565520"><element-citation xmlns:xlink="http://www.w3.org/1999/xlink" publication-type="article" xlink:type="simple"><person-group person-group-type="author"><name name-style="western"><surname>Vermeulen</surname><given-names>J. J.</given-names></name></person-group><year>1993</year><article-title>Notes on the non-marine mollusks of the island of Borneo 5. The genus <italic><tp:taxon-name><tp:taxon-name-part taxon-name-part-type="genus" reg="Diplommatina">Diplommatina</tp:taxon-name-part></tp:taxon-name></italic> (<tp:taxon-name><tp:taxon-name-part taxon-name-part-type="class">Gastropoda</tp:taxon-name-part></tp:taxon-name> <tp:taxon-name><tp:taxon-name-part taxon-name-part-type="subclass">Prosobranchia</tp:taxon-name-part></tp:taxon-name>: <tp:taxon-name><tp:taxon-name-part taxon-name-part-type="family">Diplommatinidae</tp:taxon-name-part></tp:taxon-name>).</article-title><source>Basteria</source><volume>57</volume><fpage>3</fpage><lpage>69</lpage></element-citation></ref><ref id="B10565373"><element-citation xmlns:xlink="http://www.w3.org/1999/xlink" publication-type="article" xlink:type="simple"><person-group person-group-type="author"><name name-style="western"><surname>Marzuki</surname><given-names>M. E.</given-names></name><name name-style="western"><surname>Liew</surname><given-names>T. S.</given-names></name><name name-style="western"><surname>Jayasilan.</surname><given-names>Mohd-Azlan</given-names></name></person-group><year>2021</year><article-title>Land snails and slugs of Bau limestone hills, Sarawak (Malaysia, Borneo), with the descriptions of 13 new species.</article-title><source>ZooKeys</source><volume>1035</volume><fpage>13</fpage><lpage>113</lpage><pub-id pub-id-type="doi">10.3897/zookeys.1035.60843</pub-id></element-citation></ref></ref-list></tp:taxon-treatment>
