# Supplementary material for: The land snail fauna of Batu Kudik, isolated limestone outcrop near Simunjan, Sarawak, Malaysian Borneo (Mollusca, Gastropoda)
Source: Biodivers Data J. 2024 Feb 16;12:e115556. doi: 10.3897/BDJ.12.e115556 (PMC10892197; doi:10.3897/BDJ.12.e115556)
Supplement: XML Treatment for Georissa hungerfordi [file BDJ.12.e115556-treatment8.xml]

<!DOCTYPE tp:taxon-treatment
  PUBLIC "-//TaxonX//DTD Taxonomic Treatment Publishing DTD v0 20100105//EN" "tax-treatment-NSO.dtd">
<tp:taxon-treatment xmlns:tp="http://www.plazi.org/taxpub"><tp:treatment-meta><mixed-citation publication-type="journal"><person-group><name><surname>Lee</surname><given-names>Jie Ying</given-names></name><name><surname>Nasir</surname><given-names>Nurul Syafiqah</given-names></name><name><surname>Marzuki</surname><given-names>Mohammad Effendi</given-names></name><name><surname>Vermeulen</surname><given-names>Jaap J.</given-names></name><name><surname>Khalik</surname><given-names>Mohd Zacaery</given-names></name></person-group><article-title>The land snail fauna of Batu Kudik, isolated limestone outcrop near Simunjan, Sarawak, Malaysian Borneo (<tp:taxon-name><tp:taxon-name-part taxon-name-part-type="phylum">Mollusca</tp:taxon-name-part></tp:taxon-name>, <tp:taxon-name><tp:taxon-name-part taxon-name-part-type="class">Gastropoda</tp:taxon-name-part></tp:taxon-name>)</article-title><source>Biodivers Data J</source><day>16</day><month>02</month><year>2024</year><volume>12</volume><pub-id pub-id-type="doi">10.3897/BDJ.12.e115556</pub-id></mixed-citation></tp:treatment-meta><tp:nomenclature><tp:taxon-name>
              <object-id xmlns:xlink="http://www.w3.org/1999/xlink" content-type="arpha" xlink:type="simple">FAE61032-B357-5C05-8E8B-66EFF603F8F7</object-id>
              <tp:taxon-name-part taxon-name-part-type="genus">Georissa</tp:taxon-name-part>
              <tp:taxon-name-part taxon-name-part-type="species">hungerfordi</tp:taxon-name-part>
            </tp:taxon-name><tp:taxon-authority>Godwin-Austen, 1889</tp:taxon-authority></tp:nomenclature><tp:treatment-sec sec-type="materials"><title>Materials</title><list list-type="alpha-lower" list-content="occurrences"><list-item><p><bold>Type status:</bold> <named-content xmlns:xlink="http://www.w3.org/1999/xlink" content-type="dwc:typeStatus" xlink:type="simple">Other material</named-content>. <bold>Occurrence:</bold> catalogNumber: <named-content xmlns:xlink="http://www.w3.org/1999/xlink" content-type="dwc:catalogNumber" xlink:type="simple">MZU.MOL.22.11</named-content>; individualCount: <named-content xmlns:xlink="http://www.w3.org/1999/xlink" content-type="dwc:individualCount" xlink:type="simple">2</named-content>; occurrenceID: <named-content xmlns:xlink="http://www.w3.org/1999/xlink" content-type="dwc:occurrenceID" xlink:type="simple">B902587F-2AB8-5AD8-822F-2EF73710611E</named-content>; <bold>Taxon:</bold> family: <named-content xmlns:xlink="http://www.w3.org/1999/xlink" content-type="dwc:family" xlink:type="simple"><tp:taxon-name><tp:taxon-name-part taxon-name-part-type="family">Hydrocenidae</tp:taxon-name-part></tp:taxon-name></named-content>; genus: <named-content xmlns:xlink="http://www.w3.org/1999/xlink" content-type="dwc:genus" xlink:type="simple"><tp:taxon-name><tp:taxon-name-part taxon-name-part-type="genus">Georissa</tp:taxon-name-part></tp:taxon-name></named-content>; scientificNameAuthorship: <named-content xmlns:xlink="http://www.w3.org/1999/xlink" content-type="dwc:scientificNameAuthorship" xlink:type="simple">Godwin-Austen, 1889</named-content>; <bold>Location:</bold> locality: <named-content xmlns:xlink="http://www.w3.org/1999/xlink" content-type="dwc:locality" xlink:type="simple">Batu Kudik, Simunjan, Sarawak</named-content></p></list-item><list-item><p><bold>Type status:</bold> <named-content xmlns:xlink="http://www.w3.org/1999/xlink" content-type="dwc:typeStatus" xlink:type="simple">Other material</named-content>. <bold>Occurrence:</bold> catalogNumber: <named-content xmlns:xlink="http://www.w3.org/1999/xlink" content-type="dwc:catalogNumber" xlink:type="simple">ME 13353</named-content>; individualCount: <named-content xmlns:xlink="http://www.w3.org/1999/xlink" content-type="dwc:individualCount" xlink:type="simple">9</named-content>; occurrenceID: <named-content xmlns:xlink="http://www.w3.org/1999/xlink" content-type="dwc:occurrenceID" xlink:type="simple">9601FC42-39C3-56EA-BB3C-B906CE915A07</named-content>; <bold>Taxon:</bold> family: <named-content xmlns:xlink="http://www.w3.org/1999/xlink" content-type="dwc:family" xlink:type="simple"><tp:taxon-name><tp:taxon-name-part taxon-name-part-type="family">Hydrocenidae</tp:taxon-name-part></tp:taxon-name></named-content>; genus: <named-content xmlns:xlink="http://www.w3.org/1999/xlink" content-type="dwc:genus" xlink:type="simple"><tp:taxon-name><tp:taxon-name-part taxon-name-part-type="genus">Georissa</tp:taxon-name-part></tp:taxon-name></named-content>; scientificNameAuthorship: <named-content xmlns:xlink="http://www.w3.org/1999/xlink" content-type="dwc:scientificNameAuthorship" xlink:type="simple">Godwin-Austen, 1889</named-content>; <bold>Location:</bold> locality: <named-content xmlns:xlink="http://www.w3.org/1999/xlink" content-type="dwc:locality" xlink:type="simple">Batu Kudik, Simunjan, Sarawak</named-content></p></list-item><list-item><p><bold>Type status:</bold> <named-content xmlns:xlink="http://www.w3.org/1999/xlink" content-type="dwc:typeStatus" xlink:type="simple">Other material</named-content>. <bold>Occurrence:</bold> catalogNumber: <named-content xmlns:xlink="http://www.w3.org/1999/xlink" content-type="dwc:catalogNumber" xlink:type="simple">ME 13888</named-content>; individualCount: <named-content xmlns:xlink="http://www.w3.org/1999/xlink" content-type="dwc:individualCount" xlink:type="simple">33</named-content>; occurrenceID: <named-content xmlns:xlink="http://www.w3.org/1999/xlink" content-type="dwc:occurrenceID" xlink:type="simple">0D0459EB-BA81-5DEF-B5E4-052F21C30F73</named-content>; <bold>Taxon:</bold> family: <named-content xmlns:xlink="http://www.w3.org/1999/xlink" content-type="dwc:family" xlink:type="simple"><tp:taxon-name><tp:taxon-name-part taxon-name-part-type="family">Hydrocenidae</tp:taxon-name-part></tp:taxon-name></named-content>; genus: <named-content xmlns:xlink="http://www.w3.org/1999/xlink" content-type="dwc:genus" xlink:type="simple"><tp:taxon-name><tp:taxon-name-part taxon-name-part-type="genus">Georissa</tp:taxon-name-part></tp:taxon-name></named-content>; scientificNameAuthorship: <named-content xmlns:xlink="http://www.w3.org/1999/xlink" content-type="dwc:scientificNameAuthorship" xlink:type="simple">Godwin-Austen, 1889</named-content>; <bold>Location:</bold> locality: <named-content xmlns:xlink="http://www.w3.org/1999/xlink" content-type="dwc:locality" xlink:type="simple">Batu Kudik, Simunjan, Sarawak</named-content></p></list-item></list></tp:treatment-sec><tp:treatment-sec sec-type="Distribution"><title>Distribution</title><p>Sarawak: Kuching, Serian and Samarahan Divisions (<xref ref-type="bibr" rid="B10565231">Godwin-Austen 1889</xref>; <xref ref-type="bibr" rid="B10565293">Khalik et al. 2019</xref>; <xref ref-type="bibr" rid="B10565373">Marzuki et al. 2021</xref>). Endemic to western Sarawak.</p></tp:treatment-sec><tp:treatment-sec sec-type="Notes"><title>Notes</title><p>Only dry shells were found during the surveys. The representative is shown in Fig. <xref ref-type="fig" rid="F10617597">13</xref>. The identification of the species was based on the original description by <xref ref-type="bibr" rid="B10565231">Godwin-Austen (1889)</xref>, species description by <xref ref-type="bibr" rid="B10565293">Khalik et al. (2019)</xref> and <xref ref-type="bibr" rid="B10565373">Marzuki et al. (2021)</xref>. Lectotype, seen (NHMUK 1891.3.17.864).</p></tp:treatment-sec><tp:treatment-sec><!--Section generated to contain objects referenced in tp:taxon-treatment.--><fig id="F10617597" position="float" orientation="portrait"><object-id xmlns:xlink="http://www.w3.org/1999/xlink" content-type="arpha" xlink:type="simple">87A16E32-13C5-59CF-A408-3B73A9C08615</object-id><object-id xmlns:xlink="http://www.w3.org/1999/xlink" content-type="doi" xlink:type="simple">10.3897/BDJ.12.e115556.figure13</object-id><label>Figure 13.</label><caption><p>Apertural, posterial, umbilical and apical views of <italic><tp:taxon-name><tp:taxon-name-part taxon-name-part-type="genus" reg="Georissa">Georissa</tp:taxon-name-part><tp:taxon-name-part taxon-name-part-type="species" reg="hungerfordi">hungerfordi</tp:taxon-name-part></tp:taxon-name></italic> (ME 13353). Scale = 1 mm.</p></caption><graphic xmlns:xlink="http://www.w3.org/1999/xlink" xlink:href="bdj-12-e115556-g013.png" position="float" id="oo_949239.png" orientation="portrait" xlink:type="simple"><uri content-type="original_file" xlink:type="simple">https://binary.pensoft.net/fig/949239</uri></graphic></fig></tp:treatment-sec><ref-list><ref id="B10565231"><element-citation xmlns:xlink="http://www.w3.org/1999/xlink" publication-type="article" xlink:type="simple"><person-group person-group-type="author"><name name-style="western"><surname>Godwin-Austen</surname><given-names>H. H.</given-names></name></person-group><year>1889</year><article-title>On a collection of land-shells made in Borneo by Mr. A. Everett, with descriptions of supposed new species – Part I. <tp:taxon-name><tp:taxon-name-part taxon-name-part-type="superfamily">Cyclostomacea</tp:taxon-name-part></tp:taxon-name>.</article-title><source>Proceedings of the Zoo­logical Society of London</source><volume>1889</volume><fpage>332</fpage><lpage>355</lpage></element-citation></ref><ref id="B10565293"><element-citation xmlns:xlink="http://www.w3.org/1999/xlink" publication-type="article" xlink:type="simple"><person-group person-group-type="author"><name name-style="western"><surname>Khalik</surname><given-names>M. Z.</given-names></name><name name-style="western"><surname>Hendriks</surname><given-names>K. P.</given-names></name><name name-style="western"><surname>Vermeuleen</surname><given-names>J. J.</given-names></name><name name-style="western"><surname>Schilthuizen</surname><given-names>M.</given-names></name></person-group><year>2019</year><article-title>Conchological and molecular analysis of the “non-scaly” Bornean <italic><tp:taxon-name><tp:taxon-name-part taxon-name-part-type="genus" reg="Georissa">Georissa</tp:taxon-name-part></tp:taxon-name></italic> with descriptions of three new species (<tp:taxon-name><tp:taxon-name-part taxon-name-part-type="class">Gastropoda</tp:taxon-name-part></tp:taxon-name>, <tp:taxon-name><tp:taxon-name-part taxon-name-part-type="subclass">Neritimorpha</tp:taxon-name-part></tp:taxon-name>, <tp:taxon-name><tp:taxon-name-part taxon-name-part-type="family">Hydrocenidae</tp:taxon-name-part></tp:taxon-name>).</article-title><source>ZooKeys</source><volume>840</volume><fpage>35</fpage><lpage>86</lpage><pub-id pub-id-type="doi">10.3897/zookeys.840.33326</pub-id></element-citation></ref><ref id="B10565373"><element-citation xmlns:xlink="http://www.w3.org/1999/xlink" publication-type="article" xlink:type="simple"><person-group person-group-type="author"><name name-style="western"><surname>Marzuki</surname><given-names>M. E.</given-names></name><name name-style="western"><surname>Liew</surname><given-names>T. S.</given-names></name><name name-style="western"><surname>Jayasilan.</surname><given-names>Mohd-Azlan</given-names></name></person-group><year>2021</year><article-title>Land snails and slugs of Bau limestone hills, Sarawak (Malaysia, Borneo), with the descriptions of 13 new species.</article-title><source>ZooKeys</source><volume>1035</volume><fpage>13</fpage><lpage>113</lpage><pub-id pub-id-type="doi">10.3897/zookeys.1035.60843</pub-id></element-citation></ref></ref-list></tp:taxon-treatment>
