# Supplementary material for: The land snail fauna of Batu Kudik, isolated limestone outcrop near Simunjan, Sarawak, Malaysian Borneo (Mollusca, Gastropoda)
Source: Biodivers Data J. 2024 Feb 16;12:e115556. doi: 10.3897/BDJ.12.e115556 (PMC10892197; doi:10.3897/BDJ.12.e115556)
Supplement: XML Treatment for Kaliella microconus [file BDJ.12.e115556-treatment18.xml]

<!DOCTYPE tp:taxon-treatment
  PUBLIC "-//TaxonX//DTD Taxonomic Treatment Publishing DTD v0 20100105//EN" "tax-treatment-NSO.dtd">
<tp:taxon-treatment xmlns:tp="http://www.plazi.org/taxpub"><tp:treatment-meta><mixed-citation publication-type="journal"><person-group><name><surname>Lee</surname><given-names>Jie Ying</given-names></name><name><surname>Nasir</surname><given-names>Nurul Syafiqah</given-names></name><name><surname>Marzuki</surname><given-names>Mohammad Effendi</given-names></name><name><surname>Vermeulen</surname><given-names>Jaap J.</given-names></name><name><surname>Khalik</surname><given-names>Mohd Zacaery</given-names></name></person-group><article-title>The land snail fauna of Batu Kudik, isolated limestone outcrop near Simunjan, Sarawak, Malaysian Borneo (<tp:taxon-name><tp:taxon-name-part taxon-name-part-type="phylum">Mollusca</tp:taxon-name-part></tp:taxon-name>, <tp:taxon-name><tp:taxon-name-part taxon-name-part-type="class">Gastropoda</tp:taxon-name-part></tp:taxon-name>)</article-title><source>Biodivers Data J</source><day>16</day><month>02</month><year>2024</year><volume>12</volume><pub-id pub-id-type="doi">10.3897/BDJ.12.e115556</pub-id></mixed-citation></tp:treatment-meta><tp:nomenclature><tp:taxon-name>
              <object-id xmlns:xlink="http://www.w3.org/1999/xlink" content-type="arpha" xlink:type="simple">323FD011-C933-5852-9E4D-FC8A27F18BF5</object-id>
              <tp:taxon-name-part taxon-name-part-type="genus">Kaliella</tp:taxon-name-part>
              <tp:taxon-name-part taxon-name-part-type="species">microconus</tp:taxon-name-part>
            </tp:taxon-name><tp:taxon-authority>(Mousson, 1865)</tp:taxon-authority></tp:nomenclature><tp:treatment-sec sec-type="materials"><title>Materials</title><list list-type="alpha-lower" list-content="occurrences"><list-item><p><bold>Type status:</bold> <named-content xmlns:xlink="http://www.w3.org/1999/xlink" content-type="dwc:typeStatus" xlink:type="simple">Other material</named-content>. <bold>Occurrence:</bold> catalogNumber: <named-content xmlns:xlink="http://www.w3.org/1999/xlink" content-type="dwc:catalogNumber" xlink:type="simple">MZU.MOL.22.454</named-content>; individualCount: <named-content xmlns:xlink="http://www.w3.org/1999/xlink" content-type="dwc:individualCount" xlink:type="simple">2</named-content>; occurrenceID: <named-content xmlns:xlink="http://www.w3.org/1999/xlink" content-type="dwc:occurrenceID" xlink:type="simple">530F5D89-E965-5072-91CC-AE4900E75034</named-content>; <bold>Taxon:</bold> family: <named-content xmlns:xlink="http://www.w3.org/1999/xlink" content-type="dwc:family" xlink:type="simple"><tp:taxon-name><tp:taxon-name-part taxon-name-part-type="family">Chronidae</tp:taxon-name-part></tp:taxon-name></named-content>; genus: <named-content xmlns:xlink="http://www.w3.org/1999/xlink" content-type="dwc:genus" xlink:type="simple"><tp:taxon-name><tp:taxon-name-part taxon-name-part-type="genus">Kaliella</tp:taxon-name-part></tp:taxon-name></named-content>; scientificNameAuthorship: <named-content xmlns:xlink="http://www.w3.org/1999/xlink" content-type="dwc:scientificNameAuthorship" xlink:type="simple">(Mousson, 1865)</named-content>; <bold>Location:</bold> locality: <named-content xmlns:xlink="http://www.w3.org/1999/xlink" content-type="dwc:locality" xlink:type="simple">Batu Kudik, Simunjan, Sarawak</named-content></p></list-item><list-item><p><bold>Type status:</bold> <named-content xmlns:xlink="http://www.w3.org/1999/xlink" content-type="dwc:typeStatus" xlink:type="simple">Other material</named-content>. <bold>Occurrence:</bold> catalogNumber: <named-content xmlns:xlink="http://www.w3.org/1999/xlink" content-type="dwc:catalogNumber" xlink:type="simple">ME 13370</named-content>; individualCount: <named-content xmlns:xlink="http://www.w3.org/1999/xlink" content-type="dwc:individualCount" xlink:type="simple">8</named-content>; occurrenceID: <named-content xmlns:xlink="http://www.w3.org/1999/xlink" content-type="dwc:occurrenceID" xlink:type="simple">E4BC73B9-BBF9-5436-B98C-B9E3417A19DC</named-content>; <bold>Taxon:</bold> family: <named-content xmlns:xlink="http://www.w3.org/1999/xlink" content-type="dwc:family" xlink:type="simple"><tp:taxon-name><tp:taxon-name-part taxon-name-part-type="family">Chronidae</tp:taxon-name-part></tp:taxon-name></named-content>; genus: <named-content xmlns:xlink="http://www.w3.org/1999/xlink" content-type="dwc:genus" xlink:type="simple"><tp:taxon-name><tp:taxon-name-part taxon-name-part-type="genus">Kaliella</tp:taxon-name-part></tp:taxon-name></named-content>; scientificNameAuthorship: <named-content xmlns:xlink="http://www.w3.org/1999/xlink" content-type="dwc:scientificNameAuthorship" xlink:type="simple">(Mousson, 1865)</named-content>; <bold>Location:</bold> locality: <named-content xmlns:xlink="http://www.w3.org/1999/xlink" content-type="dwc:locality" xlink:type="simple">Batu Kudik, Simunjan, Sarawak</named-content></p></list-item><list-item><p><bold>Type status:</bold> <named-content xmlns:xlink="http://www.w3.org/1999/xlink" content-type="dwc:typeStatus" xlink:type="simple">Other material</named-content>. <bold>Occurrence:</bold> catalogNumber: <named-content xmlns:xlink="http://www.w3.org/1999/xlink" content-type="dwc:catalogNumber" xlink:type="simple">ME 13904</named-content>; individualCount: <named-content xmlns:xlink="http://www.w3.org/1999/xlink" content-type="dwc:individualCount" xlink:type="simple">5</named-content>; occurrenceID: <named-content xmlns:xlink="http://www.w3.org/1999/xlink" content-type="dwc:occurrenceID" xlink:type="simple">B644A736-60E4-52A2-9701-3F4C77D03673</named-content>; <bold>Taxon:</bold> family: <named-content xmlns:xlink="http://www.w3.org/1999/xlink" content-type="dwc:family" xlink:type="simple"><tp:taxon-name><tp:taxon-name-part taxon-name-part-type="family">Chronidae</tp:taxon-name-part></tp:taxon-name></named-content>; genus: <named-content xmlns:xlink="http://www.w3.org/1999/xlink" content-type="dwc:genus" xlink:type="simple"><tp:taxon-name><tp:taxon-name-part taxon-name-part-type="genus">Kaliella</tp:taxon-name-part></tp:taxon-name></named-content>; scientificNameAuthorship: <named-content xmlns:xlink="http://www.w3.org/1999/xlink" content-type="dwc:scientificNameAuthorship" xlink:type="simple">(Mousson, 1865)</named-content>; <bold>Location:</bold> locality: <named-content xmlns:xlink="http://www.w3.org/1999/xlink" content-type="dwc:locality" xlink:type="simple">Batu Kudik, Simunjan, Sarawak</named-content></p></list-item></list></tp:treatment-sec><tp:treatment-sec sec-type="Distribution"><title>Distribution</title><p>Sarawak: Kuching, Serian, Samarahan and Miri Divisions (<xref ref-type="bibr" rid="B10565373">Marzuki et al. 2021</xref>). Sabah: Interior, Kudat, Sandakan, Tawau and West Coast Divisions (<xref ref-type="bibr" rid="B10565564">Vermeulen and Liew 2022</xref>). <bold>Distribution elsewhere</bold>: Indonesia: South Kalimantan Provinces, South-east Asia to Australia and the Pacific Islands (<xref ref-type="bibr" rid="B10565391">Mousson 1865</xref>; <xref ref-type="bibr" rid="B10992519">Vermeulen and Whitten 1998</xref>).</p></tp:treatment-sec><tp:treatment-sec sec-type="Notes"><title>Notes</title><p>Living snails were observed amongst the leaf litter and plant debris near the limestone cliff. The representative is shown in Fig. <xref ref-type="fig" rid="F10618459">23</xref>. The identification of the species was based on the original description by <xref ref-type="bibr" rid="B10565391">Mousson (1865)</xref> and species description by <xref ref-type="bibr" rid="B10565373">Marzuki et al. (2021)</xref>. Neotype, not seen (MNHN-IM-2000-28605).</p></tp:treatment-sec><tp:treatment-sec><!--Section generated to contain objects referenced in tp:taxon-treatment.--><fig id="F10618459" position="float" orientation="portrait"><object-id xmlns:xlink="http://www.w3.org/1999/xlink" content-type="arpha" xlink:type="simple">418E8C5F-A1AE-52F4-8925-A43D744EA7F6</object-id><object-id xmlns:xlink="http://www.w3.org/1999/xlink" content-type="doi" xlink:type="simple">10.3897/BDJ.12.e115556.figure23</object-id><label>Figure 23.</label><caption><p>Apertural, posterial, umbilical and apical views of <italic><tp:taxon-name><tp:taxon-name-part taxon-name-part-type="genus" reg="Kaliella">Kaliella</tp:taxon-name-part><tp:taxon-name-part taxon-name-part-type="species" reg="microconus">microconus</tp:taxon-name-part></tp:taxon-name></italic> (ME 13370). Scale = 1 mm.</p></caption><graphic xmlns:xlink="http://www.w3.org/1999/xlink" xlink:href="bdj-12-e115556-g023.png" position="float" id="oo_949255.png" orientation="portrait" xlink:type="simple"><uri content-type="original_file" xlink:type="simple">https://binary.pensoft.net/fig/949255</uri></graphic></fig></tp:treatment-sec><ref-list><ref id="B10565373"><element-citation xmlns:xlink="http://www.w3.org/1999/xlink" publication-type="article" xlink:type="simple"><person-group person-group-type="author"><name name-style="western"><surname>Marzuki</surname><given-names>M. E.</given-names></name><name name-style="western"><surname>Liew</surname><given-names>T. S.</given-names></name><name name-style="western"><surname>Jayasilan.</surname><given-names>Mohd-Azlan</given-names></name></person-group><year>2021</year><article-title>Land snails and slugs of Bau limestone hills, Sarawak (Malaysia, Borneo), with the descriptions of 13 new species.</article-title><source>ZooKeys</source><volume>1035</volume><fpage>13</fpage><lpage>113</lpage><pub-id pub-id-type="doi">10.3897/zookeys.1035.60843</pub-id></element-citation></ref><ref id="B10565564"><element-citation xmlns:xlink="http://www.w3.org/1999/xlink" publication-type="book" xlink:type="simple"><person-group person-group-type="author"><name name-style="western"><surname>Vermeulen</surname><given-names>J. J.</given-names></name><name name-style="western"><surname>Liew</surname><given-names>T. S.</given-names></name></person-group><year>2022</year><source>Land snails and slugs of Sabah and Labuan (Malaysia).</source><publisher-name>Institude for Tropical Biology and Conservation, Universiti Malaysia Sabah</publisher-name><publisher-loc>Kota Kinabalu</publisher-loc><size units="page">1-432</size></element-citation></ref><ref id="B10565391"><element-citation xmlns:xlink="http://www.w3.org/1999/xlink" publication-type="article" xlink:type="simple"><person-group person-group-type="author"><name name-style="western"><surname>Mousson</surname><given-names>M. A.</given-names></name></person-group><year>1865</year><article-title>Coquilles terrestres et fluviatiles de quelques îles de I’Océan Pacifique, re­cueillies par M. le D’ E. Græffe.</article-title><source>Journal de Conchyliologie</source><volume>5</volume><issue>13</issue><fpage>164</fpage><lpage>208</lpage></element-citation></ref><ref id="B10992519"><element-citation xmlns:xlink="http://www.w3.org/1999/xlink" publication-type="book" xlink:type="simple"><person-group person-group-type="author"><name name-style="western"><surname>Vermeulen</surname><given-names>J. J.</given-names></name><name name-style="western"><surname>Whitten</surname><given-names>J. A.</given-names></name></person-group><year>1998</year><source>Fauna Malesiana guide to the land snails of Bali.</source><publisher-name>Backhuys</publisher-name><publisher-loc>Leiden</publisher-loc><size units="page">164</size><isbn>90-73348-84-6</isbn></element-citation></ref></ref-list></tp:taxon-treatment>
