# Supplementary material for: The land snail fauna of Batu Kudik, isolated limestone outcrop near Simunjan, Sarawak, Malaysian Borneo (Mollusca, Gastropoda)
Source: Biodivers Data J. 2024 Feb 16;12:e115556. doi: 10.3897/BDJ.12.e115556 (PMC10892197; doi:10.3897/BDJ.12.e115556)
Supplement: XML Treatment for Videna bicolor [file BDJ.12.e115556-treatment22.xml]

<!DOCTYPE tp:taxon-treatment
  PUBLIC "-//TaxonX//DTD Taxonomic Treatment Publishing DTD v0 20100105//EN" "tax-treatment-NSO.dtd">
<tp:taxon-treatment xmlns:tp="http://www.plazi.org/taxpub"><tp:treatment-meta><mixed-citation publication-type="journal"><person-group><name><surname>Lee</surname><given-names>Jie Ying</given-names></name><name><surname>Nasir</surname><given-names>Nurul Syafiqah</given-names></name><name><surname>Marzuki</surname><given-names>Mohammad Effendi</given-names></name><name><surname>Vermeulen</surname><given-names>Jaap J.</given-names></name><name><surname>Khalik</surname><given-names>Mohd Zacaery</given-names></name></person-group><article-title>The land snail fauna of Batu Kudik, isolated limestone outcrop near Simunjan, Sarawak, Malaysian Borneo (<tp:taxon-name><tp:taxon-name-part taxon-name-part-type="phylum">Mollusca</tp:taxon-name-part></tp:taxon-name>, <tp:taxon-name><tp:taxon-name-part taxon-name-part-type="class">Gastropoda</tp:taxon-name-part></tp:taxon-name>)</article-title><source>Biodivers Data J</source><day>16</day><month>02</month><year>2024</year><volume>12</volume><pub-id pub-id-type="doi">10.3897/BDJ.12.e115556</pub-id></mixed-citation></tp:treatment-meta><tp:nomenclature><tp:taxon-name>
              <object-id xmlns:xlink="http://www.w3.org/1999/xlink" content-type="arpha" xlink:type="simple">B632B035-7686-5B8E-84EE-D4D0A0269F68</object-id>
              <tp:taxon-name-part taxon-name-part-type="genus">Videna</tp:taxon-name-part>
              <tp:taxon-name-part taxon-name-part-type="species">bicolor</tp:taxon-name-part>
            </tp:taxon-name><tp:taxon-authority>(von Martens, 1864)</tp:taxon-authority></tp:nomenclature><tp:treatment-sec sec-type="materials"><title>Materials</title><list list-type="alpha-lower" list-content="occurrences"><list-item><p><bold>Type status:</bold> <named-content xmlns:xlink="http://www.w3.org/1999/xlink" content-type="dwc:typeStatus" xlink:type="simple">Other material</named-content>. <bold>Occurrence:</bold> catalogNumber: <named-content xmlns:xlink="http://www.w3.org/1999/xlink" content-type="dwc:catalogNumber" xlink:type="simple">ME 13368</named-content>; individualCount: <named-content xmlns:xlink="http://www.w3.org/1999/xlink" content-type="dwc:individualCount" xlink:type="simple">1</named-content>; occurrenceID: <named-content xmlns:xlink="http://www.w3.org/1999/xlink" content-type="dwc:occurrenceID" xlink:type="simple">5326F082-6FF2-5E94-9D62-CE2B7DD6C246</named-content>; <bold>Taxon:</bold> family: <named-content xmlns:xlink="http://www.w3.org/1999/xlink" content-type="dwc:family" xlink:type="simple"><tp:taxon-name><tp:taxon-name-part taxon-name-part-type="family">Trochomorphidae</tp:taxon-name-part></tp:taxon-name></named-content>; genus: <named-content xmlns:xlink="http://www.w3.org/1999/xlink" content-type="dwc:genus" xlink:type="simple"><tp:taxon-name><tp:taxon-name-part taxon-name-part-type="genus">Videna</tp:taxon-name-part></tp:taxon-name></named-content>; scientificNameAuthorship: <named-content xmlns:xlink="http://www.w3.org/1999/xlink" content-type="dwc:scientificNameAuthorship" xlink:type="simple">(von Martens, 1864)</named-content>; <bold>Location:</bold> locality: <named-content xmlns:xlink="http://www.w3.org/1999/xlink" content-type="dwc:locality" xlink:type="simple">Batu Kudik, Simunjan, Sarawak</named-content></p></list-item><list-item><p><bold>Type status:</bold> <named-content xmlns:xlink="http://www.w3.org/1999/xlink" content-type="dwc:typeStatus" xlink:type="simple">Other material</named-content>. <bold>Occurrence:</bold> catalogNumber: <named-content xmlns:xlink="http://www.w3.org/1999/xlink" content-type="dwc:catalogNumber" xlink:type="simple">ME 13902</named-content>; individualCount: <named-content xmlns:xlink="http://www.w3.org/1999/xlink" content-type="dwc:individualCount" xlink:type="simple">3</named-content>; occurrenceID: <named-content xmlns:xlink="http://www.w3.org/1999/xlink" content-type="dwc:occurrenceID" xlink:type="simple">44E65735-68A5-5980-A3E7-457552A11050</named-content>; <bold>Taxon:</bold> family: <named-content xmlns:xlink="http://www.w3.org/1999/xlink" content-type="dwc:family" xlink:type="simple"><tp:taxon-name><tp:taxon-name-part taxon-name-part-type="family">Trochomorphidae</tp:taxon-name-part></tp:taxon-name></named-content>; genus: <named-content xmlns:xlink="http://www.w3.org/1999/xlink" content-type="dwc:genus" xlink:type="simple"><tp:taxon-name><tp:taxon-name-part taxon-name-part-type="genus">Videna</tp:taxon-name-part></tp:taxon-name></named-content>; scientificNameAuthorship: <named-content xmlns:xlink="http://www.w3.org/1999/xlink" content-type="dwc:scientificNameAuthorship" xlink:type="simple">(von Martens, 1864)</named-content>; <bold>Location:</bold> locality: <named-content xmlns:xlink="http://www.w3.org/1999/xlink" content-type="dwc:locality" xlink:type="simple">Batu Kudik, Simunjan, Sarawak</named-content></p></list-item></list></tp:treatment-sec><tp:treatment-sec sec-type="Distribution"><title>Distribution</title><p>Sarawak: Kuching, Serian, Samarahan, Sibu, Mukah, Kapit and Miri Divisions (<xref ref-type="bibr" rid="B10565373">Marzuki et al. 2021</xref>). Sabah: Interior, Kudat, Sandakan, Tawau and West Coast Divisions (<xref ref-type="bibr" rid="B10565564">Vermeulen and Liew 2022</xref>). <bold>Distribution elsewhere</bold>: Indonesia: West and South Kalimantan Provinces and Sumatra to Lesser Sunda (<xref ref-type="bibr" rid="B10565349">Martens 1864</xref>; <xref ref-type="bibr" rid="B10565166">Aldrich 1889</xref>; <xref ref-type="bibr" rid="B10565365">Martens and Thiele 1908</xref>; <xref ref-type="bibr" rid="B10992519">Vermeulen and Whitten 1998</xref>).</p></tp:treatment-sec><tp:treatment-sec sec-type="Notes"><title>Notes</title><p>Only dry shells were found during the surveys. The representative is shown in Fig. <xref ref-type="fig" rid="F10617641">27</xref>. The identification of the species was based on the original description by <xref ref-type="bibr" rid="B10565349">Martens (1864)</xref> and species description by <xref ref-type="bibr" rid="B10565373">Marzuki et al. (2021)</xref>. Type specimen, not seen.</p></tp:treatment-sec><tp:treatment-sec><!--Section generated to contain objects referenced in tp:taxon-treatment.--><fig id="F10617641" position="float" orientation="portrait"><object-id xmlns:xlink="http://www.w3.org/1999/xlink" content-type="arpha" xlink:type="simple">700409CC-1E02-5A48-9F48-A71A8E0A4FD4</object-id><object-id xmlns:xlink="http://www.w3.org/1999/xlink" content-type="doi" xlink:type="simple">10.3897/BDJ.12.e115556.figure27</object-id><label>Figure 27.</label><caption><p>Apertural, posterial, umbilical and apical views of <italic><tp:taxon-name><tp:taxon-name-part taxon-name-part-type="genus" reg="Videna">Videna</tp:taxon-name-part><tp:taxon-name-part taxon-name-part-type="species" reg="bicolor">bicolor</tp:taxon-name-part></tp:taxon-name></italic> (ME 13368). Scale = 5 mm.</p></caption><graphic xmlns:xlink="http://www.w3.org/1999/xlink" xlink:href="bdj-12-e115556-g027.png" position="float" id="oo_949263.png" orientation="portrait" xlink:type="simple"><uri content-type="original_file" xlink:type="simple">https://binary.pensoft.net/fig/949263</uri></graphic></fig></tp:treatment-sec><ref-list><ref id="B10565373"><element-citation xmlns:xlink="http://www.w3.org/1999/xlink" publication-type="article" xlink:type="simple"><person-group person-group-type="author"><name name-style="western"><surname>Marzuki</surname><given-names>M. E.</given-names></name><name name-style="western"><surname>Liew</surname><given-names>T. S.</given-names></name><name name-style="western"><surname>Jayasilan.</surname><given-names>Mohd-Azlan</given-names></name></person-group><year>2021</year><article-title>Land snails and slugs of Bau limestone hills, Sarawak (Malaysia, Borneo), with the descriptions of 13 new species.</article-title><source>ZooKeys</source><volume>1035</volume><fpage>13</fpage><lpage>113</lpage><pub-id pub-id-type="doi">10.3897/zookeys.1035.60843</pub-id></element-citation></ref><ref id="B10565564"><element-citation xmlns:xlink="http://www.w3.org/1999/xlink" publication-type="book" xlink:type="simple"><person-group person-group-type="author"><name name-style="western"><surname>Vermeulen</surname><given-names>J. J.</given-names></name><name name-style="western"><surname>Liew</surname><given-names>T. S.</given-names></name></person-group><year>2022</year><source>Land snails and slugs of Sabah and Labuan (Malaysia).</source><publisher-name>Institude for Tropical Biology and Conservation, Universiti Malaysia Sabah</publisher-name><publisher-loc>Kota Kinabalu</publisher-loc><size units="page">1-432</size></element-citation></ref><ref id="B10565349"><element-citation xmlns:xlink="http://www.w3.org/1999/xlink" publication-type="book" xlink:type="simple"><person-group person-group-type="author"><name name-style="western"><surname>Martens</surname><given-names>E. V.</given-names></name></person-group><year>1864</year><source>Diagnosen neuer Arten von Heliceen aus dem indischen Archipel.</source><volume>1864</volume><publisher-name>Monatsberichte der Königlichen Preussische Akademie des Wissenschaften zu Berlin</publisher-name><size units="page">264-270</size></element-citation></ref><ref id="B10565166"><element-citation xmlns:xlink="http://www.w3.org/1999/xlink" publication-type="article" xlink:type="simple"><person-group person-group-type="author"><name name-style="western"><surname>Aldrich</surname><given-names>T. H.</given-names></name></person-group><year>1889</year><article-title>Notes upon a collection of shells from Borneo with description of new species.</article-title><source>Jounal of the Cincinnati Society of Natural History</source><volume>12</volume><fpage>23</fpage><lpage>25</lpage></element-citation></ref><ref id="B10565365"><element-citation xmlns:xlink="http://www.w3.org/1999/xlink" publication-type="book" xlink:type="simple"><person-group person-group-type="author"><name name-style="western"><surname>Martens</surname><given-names>E. V.</given-names></name><name name-style="western"><surname>Thiele</surname><given-names>J.</given-names></name></person-group><year>1908</year><source>Beschreibung einiger im östlichen Borneo von Dr. Martin Schmidt gesammelten Land- und Süßwasser-Conchylien.</source><volume>4</volume><publisher-name>In: Mitteilungen aus dem Zoologischen, Museum in Berlin</publisher-name><size units="page">249-292</size></element-citation></ref><ref id="B10992519"><element-citation xmlns:xlink="http://www.w3.org/1999/xlink" publication-type="book" xlink:type="simple"><person-group person-group-type="author"><name name-style="western"><surname>Vermeulen</surname><given-names>J. J.</given-names></name><name name-style="western"><surname>Whitten</surname><given-names>J. A.</given-names></name></person-group><year>1998</year><source>Fauna Malesiana guide to the land snails of Bali.</source><publisher-name>Backhuys</publisher-name><publisher-loc>Leiden</publisher-loc><size units="page">164</size><isbn>90-73348-84-6</isbn></element-citation></ref></ref-list></tp:taxon-treatment>
